# Supplementary material for: Evolutionary analysis of transcription elongation factors reveals conserved and lineage-specific regulatory domains
Source: PLoS Biol. 2026 Jun 15;24(6):e3003855. doi: 10.1371/journal.pbio.3003855 (PMC13289920; doi:10.1371/journal.pbio.3003855)
Supplement: S1 Table — (XLSX) [file pbio.3003855.s014.xlsx]

## Sheet: Sheet2
S1 Table. Summary of alternative searches for domains in Discoba, Metamonada and Alveolata
Protein	Domain	Clade	Sub-Clade_1	Sub-Clade_2	HMM Pipeline EukProt/GTDB Proteomes		FoldSeek	AlphaFold3 Prediction	PSI-BLAST	HMM Pipeline NCBI Proteomes
					Detection Status	No. of Species				Detection Status	No. of Species
Paf1	Leo1 Binding	Metamonada	Preaxostyla	-	Yes	3/3
			Parabasalia	-	No	0/2	Inconclusivea	N/Ab	No	No	0/9			aFoldSeek searches were confounded by other proteins that adopt a similar fold.
			Anaeramoebidae	-	Yes	2/2								bNo hit was identified by the HMM search, thus, no structure was predicted.
			Fornicata	-	No	0/5	Inconclusivea	N/Ab	No	Yes	1/14			# C-Domain was detected in 82/87 proteomes analyzed, but NTD was not detected.
Ctr9	TRP Motifs		Preaxostyla	-	Yes	3/3								$ Plus3 domain was detected in 82 proteomes of 87 proteomes analyzed, but HMD was not detected.
			Parabasalia	-	Yes	2/2								Indicates cases where no search strategy was able to detect the domain of interest.
			Anaeramoebidae	-	Yes	2/2
			Fornicata	-	No	0/5	Inconclusivea	N/Ab	No	Yes	1/14
	Vertex		Preaxostyla	-	Yes	2/3
			Parabasalia	-	No	0/2	No	Yes
			Anaeramoebidae	-	Yes	1/2
			Fornicata	-	No	0/5	No	N/Ab	No	No	0/14
	Trestle		Preaxostyla	-	Yes	1/3
			Parabasalia	-	Yes	1/2
			Anaeramoebidae	-	Yes	1/2
			Fornicata	-	No	0/5	No	N/Ab	No	No	0/14
Rtf1	HMD		Preaxostyla	-	Yes	2/3
			Parabasalia	-	No	0/2	No	N/Ab	No	No	0/9
			Anaeramoebidae	-	Yes	1/2
			Fornicata	-	Yes	2/5
	Plus3		Preaxostyla	-	Yes	2/3
			Parabasalia	-	No	0/2	No	N/Ab	No	Yes	2/9
			Anaeramoebidae	-	Yes	2/2
			Fornicata	-	Yes	2/5
Leo1	Paf1 Binding		Preaxostyla	-	Yes	3/3
			Parabasalia	-	No	0/2	Inconclusivea	N/Ab	No	No	0/9
			Anaeramoebidae	-	Yes	2/2
			Fornicata	-	No	0/5	Inconclusivea	N/Ab	No	Yes	1/14
Paf1	Leo1 Binding	Discoba	Jakobida	-	Yes	2/2
			Heterolobosea	-	Yes	4/5
			Euglenozoa	Kinetoplastea	No	0/5	Inconclusivea	N/Ab	No	No	0/87
				Diplonemea	Yes	1/3
				Euglenida	Yes	3/3
Ctr9	Vertex		Jakobida	-	Yes	1/2
			Heterolobosea	-	Yes	4/5
			Euglenozoa	Kinetoplastea	Yes	1/5
				Diplonemea	No	0/3	No	Yes
				Euglenida	Yes	3/3
Cdc73	NTD		Jakobida	-	Yes	2/2
			Heterolobosea	-	Yes	4/5
			Euglenozoa	Kinetoplastea	No	0/5	No	No	No	No	0/87#
				Diplonemea	No	0/3	No	No	No	No	0/1
				Euglenida	Yes	3/3
Rtf1	HMD		Jakobida	-	Yes	1/2
			Heterolobosea	-	Yes	4/5
			Euglenozoa	Kinetoplastea	No	0/5	No	No	No	No	0/87$
				Diplonemea	No	0/3	No	No	No	No	0/1
				Euglenida	Yes	1/3
Cdc73	NTD	Alveolata	Colponemidae	-	Yes	2/3
			Ciliophora	-	Yes	4/4
			Myzozoa	Dinoflagellates	Yes	3/5
				Colpodellida	No	0/2	Yes
				Apicomplexa	Yes	7/14
Rtf1	HMD		Colponemidae	-	Yes	1/3
			Ciliophora	-	Yes	3/4
			Myzozoa	Dinoflagellates	No	0/5	No	No	No	Yes	1/13
				Colpodellida	No	0/2	Yes
				Apicomplexa	Yes	4/14
