# Supplementary material for: Evolutionary analysis of transcription elongation factors reveals conserved and lineage-specific regulatory domains
Source: PLoS Biol. 2026 Jun 15;24(6):e3003855. doi: 10.1371/journal.pbio.3003855 (PMC13289920; doi:10.1371/journal.pbio.3003855)
Supplement: S2 Table — (XLSX) [file pbio.3003855.s015.xlsx]

## Sheet: S2 Table
Fig	Panel	Zenodo path	Notes
1	A	SupplementaryFiles/SF1_Summary_Annotated_Domains.csv	Domain annotation reference
	B	iTOL_annotation_files	iTOL files containing boolean data with domain presence/absence information and phyologenetic tree
		SupplementaryFiles/SF2_ORGID_Classification_Colors.csv	Color coding for phylogenetic tree.
		domainDetectionReferenceFiles/allSelectedSpeciesAnnotations.csv	Species annotation metadata.
2	A	iTOL_annotation_files	iTOL files containing boolean data with domain presence/absence information and phyologenetic tree
		domainDetectionReferenceFiles/allSelectedSpeciesAnnotations.csv	Species annotation metadata.
	B-D	SupplementaryFiles/SF7_Additional_Searches_Summary.csv	Seed information for AlphaFold3 predicted structures. See methods for more details on AlphaFold3 parameters
	E	HMMScanResults/{TEF}_bestPerSpeciesOrthologs_1eminus3_proteinDomainPresenceAbsence.csv	Organism-level domain presence/absence table used for TEF domain architecture UpSet plots
3	A	SupplementaryFiles/SF1_Summary_Annotated_Domains.csv	Domain annotation reference
		perResidueRelativeEvolutionRates/EukProtGTDB_ConservationScores/	Processed whole-tree conservation scores derived from RERs.
	B	structureFiles/9EH2_ElongationComplexConservationLabled/9EH2_TEF_RER.pdb	PDB structure with conservation scores encoded for visualization.
		structureFiles/9EH2_ElongationComplexConservationLabled/9EH2_TEF_RER.cxs	ChimeraX session for viewing the 9EH2 conservation-mapped structure.
	C	SupplementaryFiles/SF9_SignifiganceOfRERsByInterface.tsv	Statistical test results comparing interface and non-interface residue RERs.
		structureFiles/9EH2_4angstrom_cutoff/	Lists of residues within 4 Å of target interface between TEFs in 9EH2 structure.
		perResidueRelativeEvolutionRates/EukProtGTDB_ConservationScores/	Conservation score inputs used for interface-residue analyses.
4	A	SupplementaryFiles/SF1_Summary_Annotated_Domains.csv	Domain annotation referece
		perResidueRelativeEvolutionRates/Fungi_ConservationScores/	Processed fungal conservation score files.
		perResidueRelativeEvolutionRates/Metazoan_ConservationScores/	Processed metazoan conservation score files.
		residueMapping/	Mapping between the residues of Hs TEF and Sc TEF references
	B-D	structureFiles/TEFAlphaFoldMonomerChimeraSessions/	ChimeraX sessions for AlphaFold monomer visualizations.
5		SupplementaryFiles/SF10_TEF_ERCValues.xlsx	ERC value table used as the network input.
