# Supplementary material for: Evolutionary analysis of transcription elongation factors reveals conserved and lineage-specific regulatory domains
Source: PLoS Biol. 2026 Jun 15;24(6):e3003855. doi: 10.1371/journal.pbio.3003855 (PMC13289920; doi:10.1371/journal.pbio.3003855)
Supplement: S3 Table — (XLSX) [file pbio.3003855.s016.xlsx]

## Sheet: S3 Table
Fig	Panel	Zenodo path	Notes
S2	A-E	summaryTEFDetectionStatistics/{TEF}_bestPerSpeciesOrthologs_1eminus3_organismDomainPresenceAbsence.csv	Organism-level domain detection summary.
S3	A-E	summaryTEFDetectionStatistics/{TEF}_bestPerSpeciesOrthologs_1eminus3_organismDomainPresenceAbsence.csv	Organism-level domain detection summary.
S4	A	domainDetectionReferenceFiles/EukProt_SourceData_ModfiedForPlotting.xlsx	Proteome source data (genome vs transcriptome).
		SupplementaryFiles/SF6_DomainDetectionStatistics.xlsx	Data and statistical analysis associated with Figs S4A, S4B, S4D, S4E, S6A, and S6B.
	B	SupplementaryFiles/SF3_ProteomeCompletenessScores.xlsx	CheckM2/BUSCO/proteome completeness data.
		SupplementaryFiles/SF6_DomainDetectionStatistics.xlsx	Data and statistical analysis associated with Figs S4A, S4B, S4D, S4E, S6A, and S6B.
	C	SupplementaryFiles/SF3_ProteomeCompletenessScores.xlsx	CheckM2/BUSCO/proteome completeness data.
	D	SupplementaryFiles/SF6_DomainDetectionStatistics.xlsx	Data and statistical analysis associated with Figs S4A, S4B, S4D, S4E, S6A, and S6B.
		summaryTEFDetectionStatistics/{TEF}_bestPerSpeciesOrthologs_1eminus3_organismDomainPresenceAbsence.csv	Organism-level domain detection summary.
	E	SupplementaryFiles/SF6_DomainDetectionStatistics.xlsx	Data and statistical analysis associated with Figs S4A, S4B, S4D, S4E, S6A, and S6B.
S5		iTOL_annotation_files	iTOL files containing boolean data with domain presence/absence information and phyologenetic tree
		SupplementaryFiles/SF2_ORGID_Classification_Colors.csv	Color coding for phylogenetic tree.
		domainDetectionReferenceFiles/allSelectedSpeciesAnnotations.csv	Species annotation metadata.
S6	A	HMMScanResults/{TEF}_bestPerSpeciesOrthologs_1eminus3_proteinDomainPresenceAbsence.csv	Organism-level domain presence/absence table used for Odds Ratio calculations.
		SupplementaryFiles/SF6_DomainDetectionStatistics.xlsx	Data and statistical analysis associated with Figs S4A, S4B, S4D, S4E, S6A, and S6B.
	A-B	domainDetectionReferenceFiles/allSelectedSpeciesAnnotations.csv	Species annotation metadata.
	B	SupplementaryFiles/SF3_ProteomeCompletenessScores.xlsx	BUSCO completeness and CheckM2 scores.
		SupplementaryFiles/SF6_DomainDetectionStatistics.xlsx	Data and statistical analysis associated with Figs S4A, S4B, S4D, S4E, S6A, and S6B.
S7	A-B	HMMScanResults/{TEF}_bestPerSpeciesOrthologs_1eminus3_proteinDomainPresenceAbsence.csv	Organism-level domain presence/absence table used for TEF domain architecture UpSet plots
S8	A-B	SupplementaryFiles/SF1_Summary_Annotated_Domains.csv	Domain annotation reference
		perResidueRelativeEvolutionRates/EukProtGTDB_ConservationScores/	Whole-tree conservation score inputs for interface comparisons.
	C	structureFiles/9EH2_4angstrom_cutoff/	Lists of residues within 4 Å of target interface between TEFs in 9EH2 structure.
S9	A	SupplementaryFiles/SF8_RefSeqProteomeBlastSummary.xlsx	RefSeq search TEF detection summary.
	B-D	structureFiles/TEFAlphaFoldMonomerChimeraSessions/	ChimeraX sessions for AlphaFold monomer visualizations.
S10		N/A	PDB files were downloaded from AlphaFold database.
S11	A-B	N/A	See Methods for AF3 model parameters and seed to reproduce structures.
	C	MSAs/bestPerSpeciesOrthologs/Spt6_bestPerSpeciesOrthologs.clipkit.mscl.fasta	MSA of clipkit-processed Spt6 alignments used for visualization.
	D	MSAs/bestPerSpeciesOrthologs/Spt6_bestPerSpeciesOrthologs.mscl.fasta	MSA of Spt6 alignments used for determining SID insert length (without clipkit processing).
S12	A	MSAs/bestPerSpeciesOrthologs/Rtf1_bestPerSpeciesOrthologs.mscl.fasta	MSA containing alignment of Rtf1 orthologs found in Eukprot-GTDB search (no bacterial orthologs found). Alignments for the displayed species were isolated and blank columns removed without realigment.
	B	MSAs/refseq_fungi/Rtf1_refseq_fungi.mft.fasta	MSA containing alignment of Rtf1 orthologs found in RefSeq Fungi proteome search. Alignments for the displayed species were isolated and blank columns removed without realigment.
	C	structureFiles/Rtf1_Ctr9_interfacePredictions/scRtf1_Ctr9/scctr9_rtf1_confidences.json	Saccharomyces cerevisiae Ctr9-Rtf1 AlphaFold3 confidence JSON.
		structureFiles/Rtf1_Ctr9_interfacePredictions/hsRtf1_Ctr9/hsctr9_rtf1_confidences.json	Human Ctr9-Rtf1 AlphaFold3 confidence JSON.
	D	N/A	AlphaBridge Figures generated on AlphaBridge web server using data from structureFiles/Rtf1_Ctr9_interfacePredictions/scRtf1_Ctr9 & structureFiles/Rtf1_Ctr9_interfacePredictions/hsRtf1_Ctr9.
	E	structureFiles/Rtf1_Ctr9_interfacePredictions/scRtf1_Ctr9/ranking_scores.csv	Saccharomyces cerevisiae Ctr9-Rtf1 AlphaFold3 ranking scores.
		structureFiles/Rtf1_Ctr9_interfacePredictions/hsRtf1_Ctr9/ranking_scores.csv	Human Ctr9-Rtf1 AlphaFold3 ranking scores.
	F-G	structureFiles/Rtf1_Ctr9_interfacePredictions/scRtf1_Ctr9/s287-s4_ScCtr9Rtf1BestScore.cif	Saccharomyces cerevisiae Ctr9-Rtf1 co-fold model
		structureFiles/Rtf1_Ctr9_interfacePredictions/hsRtf1_Ctr9/s5967-s1_HsCtr9Rtf1BestScore.cif	Human Ctr9-Rtf1 co-fold model
S13	A	SupplementaryFiles/SF10_TEF_ERCValues.xlsx	Node/edge data used to build TEF ERC network. See src/ERCAnalysis/ERCNetworkSimulations.R to regenerate network simulation data.
	B	SupplementaryFiles/SF11_ERCNetwork_UniqueGenesCountSummary.xlsx	ERC network unique-gene count summary.
