# Supplementary material for: Evolutionary analysis of transcription elongation factors reveals conserved and lineage-specific regulatory domains
Source: PLoS Biol. 2026 Jun 15;24(6):e3003855. doi: 10.1371/journal.pbio.3003855 (PMC13289920; doi:10.1371/journal.pbio.3003855)
Supplement: S1 Text — (TXT) [file pbio.3003855.s017.txt]

Abbreviation	Definition
CTR	C-Terminal Repeat
DLD	Death-Like Domain
EC*	Activated Transcription Elongation Complex
ERC	Evolutionary Rate Covariation
H2Bub	H2B mono-ubiquitylation
HhH2	double-helix-hairpin-helix
HMD	Histone Modification Domain
HMM	hidden Markov Model
HtH	Helix-Turn-Helix
KIM	Cyclin-K Interacting Motif
KOW	Kyrpides-Ouzounis-Woese
LECA	Last Eukaryotic Common Ancestor
LUCA	Last Universal Common Ancestor
NGN	NusG N-terminal
NTD	N-Terminal Domain
Paf1C	Polymerase Associated Factor 1 Complex
RER	Relative Evolutionary Rate
RNAPII	RNA Polymerase II
SID	S1 Insertion Domain
TEF	Transcription Elongation Factor
TPR	Tetratricopeptide Repeat
tSH2	Tandem Src Homology 2
